# Supplementary material for: Clinical Evaluation of a Polyethylene Glycol Derivative Rinse for Xerostomia
Source: Dent J (Basel). 2026 Mar 18;14(3):181. doi: 10.3390/dj14030181 (PMC13024883; doi:10.3390/dj14030181)
Supplement: Supplementary file 1 [file dentistry-14-00181-s001.zip]

Archive with 1 entries (1 files):
- dentistry-4077595-supplementary.pdf
